# Supplementary material for: Eye Movement Desensitization and Reprocessing (EMDR) as a Possible Evidence-Based Rehabilitation Treatment Option for a Patient with ADHD and History of Adverse Childhood Experiences: A Case Report Study
Source: J Pers Med. 2023 Jan 23;13(2):200. doi: 10.3390/jpm13020200 (PMC9961224; doi:10.3390/jpm13020200)
Supplement: Supplementary file 1 [file jpm-13-00200-s001.zip]

Archive with 1 entries (1 files):
- jpm-2033137-supplementary.pdf
